# Supplementary material for: Comprehensive Evaluation of Rice Qualities under Different Nitrogen Levels in South China
Source: Foods. 2023 Feb 6;12(4):697. doi: 10.3390/foods12040697 (PMC9956055; doi:10.3390/foods12040697)
Supplement: Supplementary file 1 [file foods-12-00697-s001.zip]

Archive with 1 entries (1 files):
- foods-2122722-supplementary.pdf
